# Supplementary material for: Concentration-Dependent Effects of Polyethylene Microplastics on Cadmium and Lead Bioavailability in Soil
Source: Toxics. 2025 Oct 21;13(10):901. doi: 10.3390/toxics13100901 (PMC12567860; doi:10.3390/toxics13100901)
Supplement: Supplementary file 1 [file toxics-13-00901-s001.zip]

Archive with 1 entries (1 files):
- toxics-3842914-supplementary.pdf
